# Supplementary material for: Double-Layer Fatty Acid Nanoparticles as a Multiplatform for Diagnostics and Therapy
Source: Nanomaterials (Basel). 2022 Jan 8;12(2):205. doi: 10.3390/nano12020205 (PMC8780348; doi:10.3390/nano12020205)
Supplement: Supplementary file 1 [file nanomaterials-12-00205-s001.zip]

Archive with 1 entries (1 files):
- nanomaterials-1499583-supplementary.pdf
